# Supplementary material for: Untargeted Metabolomic Profiling of Extracellular Vesicles Isolated from Human Seminal Plasma
Source: Biomolecules. 2024 Sep 26;14(10):1211. doi: 10.3390/biom14101211 (PMC11506783; doi:10.3390/biom14101211)
Supplement: Supplementary file 1 [file biomolecules-14-01211-s001.zip]

Archive with 2 entries (2 files):
- biomolecules-3169184-Supplementary File S1 - WB images.pdf
- biomolecules-3169184-supplementary table S1.pdf
